# Supplementary material for: Molecular dissection of an intronic enhancer governing cold-induced expression of the vacuolar invertase gene in potato
Source: Plant Cell. 2024 Feb 20;36(5):1985–99. doi: 10.1093/plcell/koae050 (PMC11062429; doi:10.1093/plcell/koae050)
Supplement: koae050_Supplementary_Data [file koae050_supplementary_data.zip]

Archive with 3 entries (3 files):
- Author_Revisions_Checklist.pdf
- koae050_Supplementary_Data.pdf
- tpc.00789.2023-s04.pdf
